# Supplementary material for: Development of Ecofriendly Derivative Spectrophotometric Methods for the Simultaneous Quantitative Analysis of Remogliflozin and Vildagliptin from Formulation
Source: Molecules. 2021 Oct 12;26(20):6160. doi: 10.3390/molecules26206160 (PMC8537597; doi:10.3390/molecules26206160)
Supplement: Supplementary file 1 [file molecules-26-06160-s001.zip]

Archive with 6 entries (4 files):
- molecules-1397718-supplementary/
- molecules-1397718-supplementary/Suplementary file/
- molecules-1397718-supplementary/Suplementary file/Figure S1.pdf
- molecules-1397718-supplementary/Suplementary file/Figure S2.pdf
- molecules-1397718-supplementary/Suplementary file/File S1.pdf
- molecules-1397718-supplementary/Suplementary file/Supplementary Table S1 and S2.pdf
